# Supplementary material for: Ion-Imprinted Polymeric Materials for Selective Adsorption of Heavy Metal Ions from Aqueous Solution
Source: Molecules. 2023 Mar 20;28(6):2798. doi: 10.3390/molecules28062798 (PMC10055817; doi:10.3390/molecules28062798)
Supplement: Supplementary file 1 [file molecules-28-02798-s001.zip]

Archive with 1 entries (1 files):
- molecules-2283453-supplementary.pdf
